# Supplementary material for: Effect of 1-Ethyl-3-methylimidazolium Tetrafluoroborate and Acetate Ionic Liquids on Stability and Amyloid Aggregation of Lysozyme
Source: Int J Mol Sci. 2022 Jan 11;23(2):783. doi: 10.3390/ijms23020783 (PMC8775716; doi:10.3390/ijms23020783)
Supplement: Supplementary file 1 [file ijms-23-00783-s001.zip]

Archive with 1 entries (1 files):
- ijms-1547274-supplementary.pdf
